# Supplementary material for: Aerosol Jet Printing of 3D Pillar Arrays from Photopolymer Ink
Source: Polymers (Basel). 2022 Aug 20;14(16):3411. doi: 10.3390/polym14163411 (PMC9412835; doi:10.3390/polym14163411)
Supplement: Supplementary file 1 [file polymers-14-03411-s001.zip]

Archive with 1 entries (1 files):
- polymers-1883735-supplementary.pdf
